# Supplementary material for: A deleterious mutation in the ALMS1 gene in a naturally occurring model of hypertrophic cardiomyopathy in the Sphynx cat
Source: Orphanet J Rare Dis. 2021 Feb 27;16:108. doi: 10.1186/s13023-021-01740-5 (PMC7913409; doi:10.1186/s13023-021-01740-5)
Supplement: Supplementary file 1 — Additional file 1: Supplemental Table 1. Variants pursued by Sanger Sequencing. [file 13023_2021_1740_MOESM1_ESM.xlsx]

## Sheet: Sheet1
GENE
ABCA13
ABLIM1
ACP6
ACTA1
ACYP2
ADAM6
AFAP1L1
AHNAK
AKAP1
AKAP11
AKAP11B
ALMS1
ANK2
ANLN
AP3B1
ASPH
ATM
ATP5A
ATP6V
ATXN1
BRIP1
CACNAE
CACNAL1
CDH19
CEACAM1
CFL2
CHGA
CLEC4F
COL4A2
COL6A6
CP
DCTN2
DENND1C
DES
DMXL2
DPP8
DSG2
DYM
DYNC1H1
EDEM1
EDF1
EFEMP1
EML4
ENTPD2
FASTKD1
FBLN2
FBLN2B
FBN3
FEM1A
FERMT1
FES
FHOD3
FKBP7B
FMN2
FYCO1
GATA6
GDPD4
GLGA4
GOLGA4
GOLGB1
HADHA
HAS1
HGSNAT
HLA
HRC
HSPB1
IKBIP
KCNR
KLHI9
LAMA1
LAMA2
LAMA3
LAMA5
LAMC
LIMC
MLIP
MROH8
MYBPH
MYH3
MYH4
MYH6
MYL12A
MYLK3
MYOM2
MYPBC2
NALCN
NCAPG
NDST2
NDUFV2
NEB
NES
NFKBIA
NPTXR
NRAP
NXPE
OGN
OLR1
OMA1
OR51M1
OR6W1P
OR9K2
PCF11
PDE8A
PDHA2
PDHB
PDK1
PFKM
PODXLB
PPP6C
PRKAA1
PRKCSH
RAB34
RAD51
RASGRP3
RCSD1
ROGD1
RPS24
RTN4
SCN5A
SCN7A
SLC01A2
SLC22A5
SLC26A
SLC38A2
SLC39A10
SNTAS1
SON
SOX9
SPTAN1
SRR
T9J14
TAF4
TGOLN2C
TIAM2
TNNI3
TNNT2
TNNT2B
TNXB
TRIM55
TRIM55B
TTN
UHR
VARS
VCAN
WDR49
WNT5A
XIRP1
YARS2
YIPF4
YSR
